# Supplementary material for: Ni Nanoparticles Supported on Graphene-Based Materials as Highly Stable Catalysts for the Cathode of Alkaline Membrane Fuel Cells
Source: Nanomaterials (Basel). 2024 Nov 4;14(21):1768. doi: 10.3390/nano14211768 (PMC11547394; doi:10.3390/nano14211768)
Supplement: Supplementary file 1 [file nanomaterials-14-01768-s001.zip]

Archive with 1 entries (1 files):
- nanomaterials-3298871-supplementary.pdf
